# Supplementary material for: The histone chaperone NASP maintains H3-H4 reservoirs in the early Drosophila embryo
Source: PLoS Genet. 2023 Mar 17;19(3):e1010682. doi: 10.1371/journal.pgen.1010682 (PMC10058107; doi:10.1371/journal.pgen.1010682)
Supplement: S1 Data — (XLSX) [file pgen.1010682.s002.xlsx]

## Sheet: Viability (2C)
Crossed with Df(3R)Exel6150
			# of flies	% NASP/total	% Viability
	Trial 1	NASP1/Df(3R)	30	44.7761	89.5522
		Total	67
		NASP2/Df(3R)	8	21.6216	65.5201
		Total	37
	Trial 2	NASP1/Df(3R)	62	52.5424	105.085
		Total	118
		NASP2/Df(3R)	27	29.6703	89.9101
		Total	91
	Trial 3	NASP1/Df(3R)	27	39.7059	79.4118
		Total	68
		NASP2/Df(3R)	11	21.5686	65.3595
		Total	51
	Trial 4	NASP1/Df(3R)	22	56.4103	112.821
		Total	39
		NASP2/Df(3R)	20	31.25	94.697
		Total	64
Crossed with Df(3R)BSC478
	Trial 1	NASP1/Df(3R)	33	37.5	75
		Total	88
		NASP2/Df(3R)	19	30.1587	91.3901
		Total	63
	Trial 2	NASP1/Df(3R)	43	45.7447	91.4894
		Total	94
		NASP2/Df(3R)	21	22.1053	66.9856
		Total	95
	Trial 3	NASP1/Df(3R)	48	46.1538	92.3077
		Total	104
		NASP2/Df(3R)	45	35.1562	106.534
		Total	128
	Trial 4	NASP1/Df(3R)	108	54.5455	109.091
		Total	198
		NASP2/Df(3R)	37	29.1339	88.2844
		Total	127

## Sheet: Sterility (2D) 
			NASP1/Df(3R)	NASP2/Df(3R)
			Pupae (D.10)	Pupae (D.10)				Pupae (D.10)
Df(3R)Exel6150	Male	Trial 1	72	111		Wild type x Wild type	Trial 1	84
		Trial 2	114	99			Trial 2	73
		Trial 3	110	97			Trial 3	87
	Female	Trial 1	96	5
		Trial 2	79	10
		Trial 3	86	13
Df(3R)BSC478	Male	Trial 1	84	85
		Trial 2	77	90
		Trial 3	150	125
	Female	Trial 1	55	3
		Trial 2	61	3
		Trial 3	84	2

## Sheet:  copy number (S2B)
	Trial 1							Trial 2							Trial 3
	Amplified region	Genotype of mother	Ct	Average Ct	avg Ct pol apha-avg Ct 66D	Fold change		Amplified region	Genotype of mother	Ct	Average Ct	avg Ct pol apha-avg Ct 66D	Fold change		Amplified region	Genotype of mother	Ct	Average Ct	avg Ct pol apha-avg Ct 66D	Fold change
	66D	Wild type	16.07					66D	Wild type	18.17					66D	Wild type	15.81
	66D	Wild type	16.07					66D	Wild type	18.04					66D	Wild type	15.75
	66D	Wild type	16.07	16.07				66D	Wild type	17.76	17.99				66D	Wild type	15.73	15.7633
	pol alpha	Wild type	21.64					pol alpha	Wild type	23.25					pol alpha	Wild type	21.2
	pol alpha	Wild type	21.64			Wild type		pol alpha	Wild type	23.18			Wild type		pol alpha	Wild type	21.05			Wild type
	pol alpha	Wild type	21.64	21.64	5.57	47.5048		pol alpha	Wild type	23.39	23.2733	5.28333	38.9441		pol alpha	Wild type	20.93	21.06	5.29667	39.3057
	66D	NASP1/Df(3R)	15.46					66D	NASP1/Df(3R)	16.86					66D	NASP1/Df(3R)	16.5
	66D	NASP1/Df(3R)	15.46					66D	NASP1/Df(3R)	16.53					66D	NASP1/Df(3R)	16.55
	66D	NASP1/Df(3R)	15.46	15.46				66D	NASP1/Df(3R)	16.58	16.6567				66D	NASP1/Df(3R)	16.69	16.58
	pol alpha	NASP1/Df(3R)	21.51					pol alpha	NASP1/Df(3R)	23.11					pol alpha	NASP1/Df(3R)	21.76
	pol alpha	NASP1/Df(3R)	21.51			NASP1/Df(3R)		pol alpha	NASP1/Df(3R)	22.08			NASP1/Df(3R)		pol alpha	NASP1/Df(3R)	21.61			NASP1/Df(3R)
	pol alpha	NASP1/Df(3R)	21.51	21.51	6.05	66.257		pol alpha	NASP1/Df(3R)	21.93	22.3733	5.71667	52.5882		pol alpha	NASP1/Df(3R)	21.36	21.5767	4.99667	31.9261
	66D	NASP2/Df(3R)	17.91					66D	NASP2/Df(3R)	16.47					66D	NASP2/Df(3R)	17.02
	66D	NASP2/Df(3R)	17.91					66D	NASP2/Df(3R)	16.3					66D	NASP2/Df(3R)	16.76
	66D	NASP2/Df(3R)	17.91	17.91				66D	NASP2/Df(3R)	16.34	16.37				66D	NASP2/Df(3R)	16.54	16.7733
	pol alpha	NASP2/Df(3R)	22.33					pol alpha	NASP2/Df(3R)	22.08					pol alpha	NASP2/Df(3R)	22.2
	pol alpha	NASP2/Df(3R)	22.33			NASP2/Df(3R)		pol alpha	NASP2/Df(3R)	21.64			NASP2/Df(3R)		pol alpha	NASP2/Df(3R)	22.04			NASP2/Df(3R)
	pol alpha	NASP2/Df(3R)	22.33	22.33	4.42	21.4068		pol alpha	NASP2/Df(3R)	21.37	21.6967	5.32667	40.1316		pol alpha	NASP2/Df(3R)	21.69	21.9767	5.20333	36.8434

## Sheet: Sterility virgin (S2C)
		NASP2/Df(3R)
		Pupae (D.10)				Pupae (D.10)
Male	Trial 1	111		Wild type x Wild type	Trial 1	84
	Trial 2	99			Trial 2	73
	Trial 3	97			Trial 3	87
Female	Trial 1	3
	Trial 2	12
	Trial 3	16

## Sheet: Hatching assay (2E)
	Wild type	Trial 1	Trial 2	Trial 3	Trial 4		NASP1/Df(3R)	Trial 1	Trial 2	Trial 3	Trial 4		NASP2/Df(3R)	Trial 1	Trial 2	Trial 3	Trial 4
		3	0	0	2			1	0	3	3			8	8	7	8
		1	0	1	1			0	2	1	3			5	4	6	10
		0	0	2	2			1	3	1	1			5	7	8	7
		0	1	2	2			0	3	0	0			6	7	9	6
		0	1	1	1			0	3	1	0			4	4	6	7
		3	0	0	0			1	3	1	0			6	8	7	8
		0	0	1	2			2	2	0	0			4	6	7	7
		0	0	0	1			2	3	1	1			5	9	8	9
		0	2	0	1			0	1	2	0			7	5	10	8
		0	2	0	1			0	2	5	0			6	7	10	9
	Total unhatched	7	6	7	13		Total unhatched	7	22	15	8		Total unhatched	56	65	78	79
	% hatched	93	94	93	87		% hatched	93	78	85	92		% hatched	44	35	22	21

## Sheet: Hatching assay virgin (S2D)
	Wild type	Trial 1	Trial 2	Trial 3	Trial 4		NASP2/Df(3R)	Trial 1	Trial 2	Trial 3	Trial 4
		1	1	1	3			7	7	8	8
		0	1	2	3			6	6	6	8
		0	0	1	2			5	4	8	7
		0	0	1	1			4	6	7	9
		0	0	1	2			7	6	8	9
		0	0	2	2			6	7	7	7
		1	1	0	3			4	6	7	6
		0	1	2	2			7	6	6	5
		0	2	1	2			4	6	6	7
		0	1	1	2			6	6	5	8
		0	2	2	1			8	8	7	10
		1	2	0	0			7	4	8	8
		0	1	1	0			5	5	10	6
		2	1	3	0			9	6	7	7
		1	1	1	1			5	7	6	9
		0	0	1	0			7	5	8	7
		3	0	0	0			6	5	10	8
		1	1	0	0			6	9	7	9
		0	0	1	0			3	8	7	3
		2	2	2	1			6	8	6	9
	Total unhatched	12	17	23	25		Total unhatched	118	125	144	150
	% hatched	94	91.5	88.5	87.5		% hatched	41	37.5	28	25

## Sheet: Fecundity (S2A)
Wild type	NASP2/Df(3R)
366	96
219	106
222	33

## Sheet: 0-4hr staging (4A)
	ORR		NASP2/Df(3R)
	Stage	Notes	Stage	Notes
	5		1
	4		14
	12		2
	14		2
	10		14
	14		6
	6		unf
	14		unf
	14		10
	14	+	14	+
	14		5
	14		unf
	12		8
	13		1
	11		4
	8		unf
	10		4
	7		4
	12		1
	4		1
	14	+	unf
	12		8
	14		3
	8		unf
	1		2
	4		unf
	13		3
	14		14
	9		unf
	14	+	5
	14		11
	14		12
	12		5
	14		12
	6		1
	10		1
	4		48
	14	+	14
	6		6
	14		14	+
	14		unf
	14		12
	14	+	13
	14		unf
	14		1
	12		14+
	13		1
	2		3
	14		2
	14	+	5
	11		2
	14	+	3
	9		3
	14	+	unf
	4		1
	8		unf
	11		12
	unf		4
	14	+	14
	8		5
	10		14
	11		4
	3		4
	12		14	+
	14		unf
	1		12
	6		14
	8		6
	14		1
	10		1
	12		1
	13		1
	10		1
	14		1
	5		6
	12		3
	unf		2
	14		1

## Sheet: 2hr aging (4B)
	ORR		NASP2/Df(3R)
	Stage	Notes	Stage	Notes
	14		1
	12		14	+
	14		14	+
	14		1
	14		unf
	14		unf
	14	+	unf
	14		unf
	14		12
	14		14	+
	14	+	12
	14	+	12
	10		14	+
	10		11
	11		unf
	14	+	1
	14	+	unf
	12		1
	10		1
	14	+	1
	14		11
	12		12
	14		14	+
	14		5
	14	+	2
	14		14
	14		3
	14		10
	14		12
	14		12
	14	+	14
	14		14	+
	14	+	13
	14	+	14	+

## Sheet: Chromatin bridging (4C)
# of Embryo	Wild type	NASP2/Df(3R)
1
2
3
4
5
6
7
8
9		1
10
11
12
13		1
14
15
16		1
17
18
19
20
21
22
23
24		1
25		1
26
27
28
29		1
30
31
32		1
33
34		1
35
36
37
38
39
40
41	1
42
43		1
44		1
45
46
47
48	1
49
50
Total	2	10
%	4	20
